# Supplementary material for: Regular consumption of lacto-fermented vegetables has greater effects on the gut metabolome compared with the microbiome
Source: Gut Microbiome (Camb). 2023 Jun 29;4:e11. doi: 10.1017/gmb.2023.9 (PMC11406409; doi:10.1017/gmb.2023.9)
Supplement: Supplementary file 1 [file S2632289723000099sup001.zip]

Archive with 13 entries (13 files):
- S2632289723000099sup001.pdf
- S2632289723000099sup002.pdf
- S2632289723000099sup003.pdf
- S2632289723000099sup004.pdf
- S2632289723000099sup005.pdf
- S2632289723000099sup006.pdf
- S2632289723000099sup007.pdf
- S2632289723000099sup008.pdf
- S2632289723000099sup009.pdf
- S2632289723000099sup010.pdf
- S2632289723000099sup011.docx
- S2632289723000099sup012.docx
- S2632289723000099sup013.docx
